# Supplementary material for: Targeted activation of midbrain neurons restores locomotor function in mouse models of parkinsonism
Source: Nat Commun. 2022 Jan 26;13:504. doi: 10.1038/s41467-022-28075-4 (PMC8791953; doi:10.1038/s41467-022-28075-4)
Supplement: Supplementary file 7 — Source Data [file 41467_2022_28075_MOESM7_ESM.xlsx]

## Sheet: Cover
Source Data file: Targeted activation of midbrain neurons restores locomotor function in mouse models of parkinsonism Débora Masini and Ole Kiehn

## Sheet: 1b
Distance Moved (m)	PPN-Sham+CNO															PPN-Vglut2_eD+CNO										WT+Sal
Time Bin (min)	M1	M2	M3	M4	M5	M6	M7	M8	M9	M10	M11	M12	M13	M14	M15	M1	M2	M3	M4	M5	M6	M7	M8	M9	M10	M1	M2	M3	M4	M5
5	15.8561	11.4965	18.5017	8.33702	8.92489	21.3961	20.3008	21.4151	24.1193	26.857	30.5035	24.9052	26.8721	22.4439	23.4834	24.9807	18.0956	25.0543	17.2767	20.8063	24.2467	24.1611	20.8714	23.3893	23.7396	26.1704	23.9659	36.7082	25.2258	25.2211
10	15.6347	12.7637	11.1123	10.827	13.966	15.894	8.6083	15.7953	15.6468	29.5962	27.8721	22.5355	18.8768	20.5236	23.0515	24.75	18.0964	22.7867	19.1581	27.1461	26.2933	30.8065	27.5903	21.3197	33.6636	28.1125	16.8591	22.9831	20.5547	16.8065
15	10.0306	11.7275	12.2898	8.16177	13.6039	15.7461	9.07065	21.3081	15.1453	31.9739	25.4081	17.486	14.0834	19.057	17.9713	33.6107	13.8267	25.1974	23.0694	47.5331	26.5655	30.1641	35.0375	20.5338	42.2704	24.9348	22.9265	22.7667	17.3442	16.7541
20	10.6569	12.7308	13.4117	11.4521	9.98394	16.6513	4.34146	14.0939	15.5376	29.7445	14.2987	21.6119	15.9408	20.8291	7.96036	31.7014	20.2133	12.9953	16.386	32.104	31.1842	27.0076	28.5885	23.7208	43.6214	26.2865	18.9301	20.8924	13.7978	19.0518
25	8.49391	9.96001	7.37547	13.5366	7.91898	14.8335	12.6456	12.8495	14.4414	14.5946	20.6617	19.4094	17.2556	9.63746	17.964	18.133	22.2985	15.9267	16.67	28.276	33.8246	16.3458	27.6524	26.8871	38.5315	21.6096	12.5496	20.1573	12.5125	21.0087
30	13.3484	8.85249	13.1615	11.4753	11.3049	2.6096	1.9704	5.75927	15.3239	28.1292	8.59974	13.7406	13.8615	13.7648	10.1781	16.7436	21.8911	13.1529	16.5147	28.0975	31.8097	16.1152	29.6697	23.3634	35.1466	22.4166	14.146	19.1492	11.363	17.1107
35	8.13743	14.8654	11.1165	4.9663	11.0998	12.8559	7.85397	8.38333	7.91929	16.2425	9.96335	16.6982	11.6679	12.3005	7.34768	16.5063	28.1339	14.3649	12.9424	24.7528	31.7484	13.8575	29.8616	22.7433	34.0422	12.2683	12.48	22.1375	7.17242	14.5527
40	6.90304	10.8085	14.0186	7.76819	5.80322	11.0542	6.26562	0.603301	3.8797	16.3092	9.24642	5.44021	10.4979	13.1357	13.7199	21.5635	25.9834	12.6352	13.4681	37.0368	28.1592	12.829	29.6485	23.2439	36.5656	15.1802	4.10809	21.8294	1.64153	12.9484
45	11.8164	5.5847	5.67064	4.26284	11.9322	6.93649	2.01155	0.031256	11.9566	16.3122	5.75808	16.8116	13.5118	6.85618	7.97034	28.542	25.4405	9.86431	9.1294	28.9389	28.4399	14.2509	29.2733	26.1052	39.021	16.2429	6.96539	20.9818	2.67958	12.8359
50	3.37469	5.61269	7.93734	6.61057	7.03899	10.621	0.346511	0.010069	6.05529	13.8822	4.38223	7.76589	10.3143	12.859	12.4161	30.989	19.8749	10.0141	7.5469	28.0136	27.8949	9.5748	31.8908	27.2502	38.2572	11.024	0.971833	11.1973	1.73133	7.67257
																										not graphed but cited in text
Total Distance (m)	PPN-Sham+CNO	PPN-Vglut2_eD+CNO	WT+Sal
M1	104.252	247.52	204.246
M2	104.402	213.854	133.903
M3	114.596	161.992	218.803
M4	87.3977	152.162	114.023
M5	101.577	302.705	163.963
M6	128.598	290.173
M7	73.4149	195.113	Not graphed but cited in text
M8	100.249	290.09
M9	130.025	238.557
M10	223.641	364.859
M11	156.694
M12	166.404
M13	152.882
M14	151.407
M15	142.063

## Sheet: 1c
Locomotor time (%); time spent above 2cm/s	PPN-Sham+CNO	PPN-Vglut2_eD+CNO
M1	29.5216	44.8712
M2	27.3049	41.0091
M3	31.5449	31.0715
M4	25.0683	31.5426
M5	29.9193	50.1733
M6	34.3848	47.2567
M7	19.9296	39.7091
M8	25.9616	54.431
M9	33.1148	45.5534
M10	47.9112	58.9265
M11	37.7747
M12	42.5757
M13	42.8979
M14	35.9859
M15	36.5225

## Sheet: 1d
	PPN-Sham+CNO															PPN-Vglut2_eD+CNO
Speed Ranges (Normalized, only when moving)	M1	M2	M3	M4	M5	M6	M7	M8	M9	M10	M11	M12	M13	M14	M15	M1	M2	M3	M4	M5	M6	M7	M8	M9	M10
2 to 5	43.2368	39.9551	41.006	43.8434	44.7601	38.8084	42.0641	37.0281	38.5251	29.7304	34.1109	35.0322	38.0298	35.0932	35.7974	23.7067	26.8553	25.6891	26.4785	17.0936	20.22	14.0099	15.0543	20.6882	14.4886
5 to 10	29.3375	27.8251	29.9743	29.9488	30.8415	30.3486	28.4662	29.6242	28.2076	25.3959	28.0458	30.8227	33.456	26.7972	29.9719	21.3767	25.2756	24.0301	27.2111	21.3347	19.8933	14.3849	14.4074	19.959	18.4596
10 to 20	22.3372	24.4517	22.9262	21.3767	20.7294	23.6468	22.7908	25.4858	24.6611	29.8879	27.1574	26.0577	23.7848	26.8339	26.1445	33.4952	31.1524	32.176	31.6145	37.8301	36.2129	37.6284	38.427	35.2083	39.0307
above 20	5.08844	7.76806	6.09347	4.83112	3.66904	7.19617	6.67891	7.86188	8.60624	14.9857	10.6859	8.08738	4.72946	11.2758	8.08617	21.4213	16.7168	18.1048	14.6958	23.7417	23.6739	33.9768	32.1113	24.1444	28.0212

## Sheet: 2c
Distance Moved (m)	PPN-Sham								PPN-Vglut2_eD
Time Bin (min)	M1	M2	M3	M4	M5	M6	M7	M8	M1	M2	M3	M4	M5	M6	M7	M8	M9	M10
Injection	Haloperidol	Haloperidol	Haloperidol	Haloperidol	Haloperidol	Haloperidol	Haloperidol	Haloperidol	Haloperidol	Haloperidol	Haloperidol	Haloperidol	Haloperidol	Haloperidol	Haloperidol	Haloperidol	Haloperidol	Haloperidol
10	2.19762	3.648	0.532267	2.35335	1.34362	0.42739	4.90907	7.00101	4.91125	10.8847	2.30818	2.35113	3.05838	0.28683	2.59527	1.38071	3.02681	6.49655
20	0.270658	1.76856	1.92706	0.468054	2.01684	1.9381	1.10012	1.09695	2.24819	1.50294	1.20484	1.9631	3.81336	0.031511	0.015702	1.92573	1.90821	0.965332
Injection	CNO	CNO	CNO	CNO	CNO	CNO	CNO	CNO	CNO	CNO	CNO	CNO	CNO	CNO	CNO	CNO	CNO	CNO
30	2.78629	0.465183	3.73595	0.262003	1.31852	3.29908	0.035892	0.171607	1.71029	4.34694	1.86712	1.44342	7.29037	5.26427	3.37289	4.10078	7.20073	5.29555
40	0.457702	0.010039	1.41912	0.209098	1.47151	0.420998	0.224018	0.39327	0.771879	2.61206	1.01848	1.54928	5.23754	13.0426	0.856002	1.72418	4.37578	0.57824
50	2.24154	0.531458	2.26205	0.030587	0.27649	1.30891	0.090877	3.41592	2.26603	2.25859	4.20508	2.51871	1.88437	14.813	9.51173	2.55437	4.55661	1.95394

## Sheet: 2d
Speed Ranges (Normalized, only when moving). Each mouse in a column.	PPN-Sham (Halo+CNO)								PPN-Vglut2_eD (Halo+CNO)										WT (Saline)
2 to 5	94.1748	66.3663	100	51.1742	56.8597	73.4042	67.9757	100	61.6072	54.2521	27.3359	53.5852	54.049	17.477	22.6913	54.4644	27.1807	33.9333	39.1979	45.1495	36.1013	43.1447	40.6928
5 to 10	5.82525	15.015	0	31.6046	27.744	25.532	17.3717	0	23.9583	29.6189	21.7574	26.1901	26.9303	15.767	23.0211	23.9582	17.5728	27.5063	31.1778	30.6859	28.4899	26.893	28.6171
10 to 20	0	10.8108	0	17.0254	13.4146	1.06383	11.7825	0	12.2024	15.2493	31.1019	15.2776	15.4426	38.1616	34.7625	15.9226	34.3868	26.9923	22.6508	19.8311	25.4421	21.9925	22.8279
above 20	0	7.80781	0	0.195695	1.98171	0	2.87008	0	2.23214	0.879766	19.8048	4.94704	3.57814	28.5944	19.5251	5.65476	20.8597	11.5681	6.97346	4.33345	9.96663	7.96984	7.86215

## Sheet: 2e
Bar test Latency (s)
3 measures/mouse	PPN-Sham (Halo+CNO)			PPN-Vglut2_eD (Halo+CNO)
M1	20	20	18	5	1	0
M2	20	20	20	0	2	0
M3	17	18	20	0	0	3
M4	20	16	19	5	3	0
M5	18	15	20	0	0	0
M6	15	20	20	3	1	0
M7	20	20	17	0	0	0
M8	20	18	20	0	2	3
M9				0	0	0
M10				1	2	1

## Sheet: 3a
Distance Moved (m)	PPN-Sham										PPN-Vglut2_eD
Time Bin (min)	M1	M2	M3	M4	M5	M6	M7	M8	M9	M10	M1	M2	M3	M4	M5	M6	M7	M8	M9	M10
Injection	SCH23390	SCH23390	SCH23390	SCH23390	SCH23390	SCH23390	SCH23390	SCH23390	SCH23390	SCH23390	SCH23390	SCH23390	SCH23390	SCH23390	SCH23390	SCH23390	SCH23390	SCH23390	SCH23390	SCH23390
10	0.020499	0.015596	4.89232	1.87865	0.147302	0.328506	2.6851	2.17632	8.73991	0.096681	9.671	8.09357	8.23654	5.50159	0.776548	5.02409	0.817496	4.67906	5.33003	3.49323
20	0.010063	0.04738	2.25618	0.105169	0.391533	1.05964	1.4124	4.68501	3.00942	0.399747	2.81605	2.64938	3.82797	1.18471	0.015292	0.361751	0.051283	1.40167	1.35068	0.592905
Injection	CNO	CNO	CNO	CNO	CNO	CNO	CNO	CNO	CNO	CNO	CNO	CNO	CNO	CNO	CNO	CNO	CNO	CNO	CNO	CNO
30	0.48264	0.025593	3.97257	7.549	0.385178	7.53409	4.11412	8.26287	4.15019	2.13646	6.46655	9.86462	5.81804	3.93961	6.88186	1.47162	7.40215	4.72384	5.9361	4.35911
40	0.105943	5.10819	5.51389	3.19264	3.053	3.18553	5.33458	4.37537	0.480354	0.384173	6.95854	23.6342	5.3619	9.21264	2.17215	7.38614	7.97684	4.9734	8.04934	4.8439
50	5.8843	3.41499	0.237016	6.93837	11.1134	3.07991	0.135058	5.8932	0.046148	0.406001	2.42371	25.0025	0.513392	8.68644	13.6131	20.776	8.63393	11.6342	6.58136	15.3411

## Sheet: 3b
Speed Ranges (Normalized, only when moving). Each mouse in a column.	PPN-Sham (SCH+CNO)										PPN-Vglut2_eD (SCH+CNO)										WT (Saline)
2 to 5	60.2403	72.8785	100	62.0449	57.1044	61.721	100	47.5563	76.4707	41.5585	28.979	19.2311	12.3289	12.576	40.3822	29.7626	33.4952	33.5116	23.6685	33.6544	39.1979	45.1495	36.1013	43.1447	40.6928
5 to 10	25.9967	20.7348	0	24.7431	26.597	26.9041	0	30.8933	23.5293	19.4804	19.4774	14.044	9.58915	10.3448	26.2211	38.1009	18.5853	33.4783	15.0508	33.6394	31.1778	30.6859	28.4899	26.893	28.6171
10 to 20	13.4353	6.38671	0	12.9785	15.0149	11.3749	0	19.1862	0	23.3767	32.5414	38.3741	36.9861	36.8493	23.4176	28.2911	30.1664	26.5769	33.4231	26.5067	22.6508	19.8311	25.4421	21.9925	22.8279
above 20	0.32769	0	0	0.233431	1.28359	0	0	2.36418	0	15.5844	19.0023	28.3508	41.0958	40.2299	9.9791	3.8454	17.7531	6.43324	27.8576	6.19957	6.97346	4.33345	9.96663	7.96984	7.86215

## Sheet: 3c
Bar test Latency (s)
3 measures/mouse	PPN-Sham (SCH+CNO)			PPN-Vglut2_eD (SCH+CNO)
M1	20	20	19	0	4	3
M2	20	20	16	1	3	0
M3	18	18	20	0	2	0
M4	20	20	18	4	4	0
M5	15	20	20	0	1	0
M6	19	20	20	1	0	0
M7	17	16	17	0	0	0
M8	20	20	20	3	3	1
M9	15	14	16	0	0	0
M10	12	17	20	5	6	5

[truncated: 80 more sheets: 4d, 4f, 4g, S2e, S2g, 5c, 5d, S2e, S2g, 6b, 6c, 6e, 7b, 7c, 7d, 7f, 7h, 8b, 8c, 8d, 8f, 9a, 9b, 9c …]
